# Supplementary material for: The Sig27 multigene stratifies breast cancer fatality risk via reflecting tumor-associated immune suppressive features
Source: Transl Oncol. 2026 May 18;69:102820. doi: 10.1016/j.tranon.2026.102820 (PMC13202559; doi:10.1016/j.tranon.2026.102820)
Supplement: Supplementary file 2 [file mmc2.xlsx]

## Sheet: Tabl1 S1
Supplementary Table S1. Antibody informaiton
Antibody	Catlog #	Source	Application
anti-PCSK9	NB300-959	Novus Biological (Bio-Techne), Ontario, Canada	IHC, 1:500
anti-PCSK9 (H160)	sc-66996	Santa Cruz Biotechnology, Texas, U.S.A	WB, 1:500
anti-Actin	sc-4778	Santa Cruz Biotechnology, Texas, U.S.A	WB,1:5000
Note: IHC: immunohistochemistry; WB: Western blot

## Sheet: Table S2
Supplementary Table S2. Real-time PCR primers
Primer	Primer sequence	Species
actin F	TGTCCACCTTCCAGCAGATGT	Mouse
actin R	AGCTCAGTAACAGTCCGCCTAG	Mouse
GAPDH F	TGTCCGTCGTGGATCTGAC	Mouse
GAPDH R	CCTGCTTCACCACCTTCTTG	Mouse
LCN12 F	CAGTTTCAGGGAGAGTGGTTTG	Mouse
LCN12 R	CCCGAGTCATGGAGTTGGT	Mouse
HAGHL F	AAAGTCATCCCGGTACTTGAAGA	Mouse
HAGHL R	GACCCGCAATCTCCAGCAA	Mouse
MXD3 F	GAGGCAGAGCACGGTTATG	Mouse
MXD3R	TGTAGTGTATCGGGTACAGTCAA	Mouse
PRR7 F	GAGGTGCTCACGGACACTC	Mouse
PRR7 R	GGAAGAGAGGCTTGTAACTCGG	Mouse
PLXNA4 F	ACAGGGCACATTTATTTGGGG	Mouse
PLXNA4 R	CACTTGGGGTTGTCCTCATCT	Mouse
MCTP1 F	CCACAAGAACCTAAATCCTGTGT	Mouse
MCTP1 R	AAAGGCTGAGCCCATAAAGTC	Mouse
LTC4S F	ATGAAGGACGAAGTGGCTCTT	Mouse
LTC4S R	CCTGTAGGGAGAAGTAGGCTTG	Mouse
FPR2 F	GAGCCTGGCTAGGAAGGTG	Mouse
FPR2 R	TGCTGAAACCAATAAGGAACCTG	Mouse
Fpr1 F	CATTTGGTTGGTTCATGTGCAA	Mouse
Fpr1 R	AATACAGCGGTCCAGTGCAAT	Mouse
LAMP3 F	AAGAGCCTTCCACCCATCAG	Mouse
LAMP3 R	AGCCAATGGTATCGTCAGTAGA	Mouse
Fam65b F	TCTTCCAGCCTAAGTCTGACG	Mouse
Fam65b R	CAGAGCCTCGCTAAGGTGAC	Mouse
Cd274 F	GCTCCAAAGGACTTGTACGTG	Mouse
Cd274 R	TGATCTGAAGGGCAGCATTTC	Mouse
Pvrig F	TGTGGGTGCAAGTCCAGATG	Mouse
Pvrig R	AGAGACGCTGTTTGGGGTTT	Mouse
Lgals9 F	ATGCCCTTTGAGCTTTGCTTC	Mouse
Lgals9 R	AACTGGACTGGCTGAGAGAAC	Mouse
Note: F: forward primer; R: reverese primer

## Sheet: Table S3
Supplementary Table S3. Datasets used in this study
Dataset	Datatype	Sample	Size	GEO ID
I-SPY2-990	bulk RNA-seq	BC	987	GSE194040
I-SPY 2	bulk RNA-seq	BC	105	GSE173839
TCGA-1221-TPM-gencode36	bulk RNA-seq	normal, BC	1221
Node-433-MAS5.0-u133p2	bulk RNA-seq	normal, BC	433	GSE54002
Chinnambally-185-MAS5.0-U133P2	bulk RNA-seq	normal, BC	185	GSE10780
Gruvberger-Saal-3207-tpm-gse202203	bulk RNA-seq	BC	3207	GSE202203
Sinn-1108-MAS5.0-u133a	bulk RNA-seq	BC	1108	GSE124648
Breast Cancer (METABRIC, Nature 2012 & Nat Commun 2016)	bulk RNA-seq	normal, BC	2509
Breast Invasive Carcinoma (TCGA, PanCancer Atlas)	bulk RNA-seq	normal, BC	1084
Booser-508-MAS5.0-U133a; Heng-1110-RMA-hta2t	bulk RNA-seq	BC	508	GSE25066
di Bernardo-35276-seurat_cp10k-10x400hg38	sc-RNA-seq	BC	35276	GSE173634
Bertucci-266-MAS5.0-u133p2 (n=266)	bulk RNA-seq	BC	266	GSE21653
Diaz-637-iron-norm-u133p2merk (n=637)	bulk RNA-seq	BC	637	GSE199633
Heng-1110-RMA-hta2t	bulk RNA-seq	normal, BC	1110	GSE115577
Joensuu-335-rma-sketch-u219 (n=355)	bulk RNA-seq	BC	335	GSE47994
Shi-278-MAS5.0-u133a (n=278)	bulk RNA-seq	BC	278	GSE20194
Yu-683-MAS5.0-u133p2 (n=683)	bulk RNA-seq	BC	683	GSE102484
Prabhakaran-366-iron-pls-u133p2 (n=366)	bulk RNA-seq	BC	366	GSE86166
BRCA_EMTAB8107 (n=14)	sc-RNA-seq	BC	14
BRCA_GSE110686 (n=2)	sc-RNA-seq	Primary BC, Metastatic	2	GSE11086
BRCA_GSE114727 (n=8)	sc-RNA-seq	BC	8
BRCA_GSE176078 (n=26)	sc-RNA-seq	BC	26
BRCA_GSE150660 (n=3)	sc-RNA-seq	Metastatic	3
BRCA_SRP114962 (n=8)	sc-RNA-seq	BC	8
HTAN/HTAPP Broad - Spatio-molecular dissection of the breast cancer metastatic microenvironment	sc-RNA-seq	Metastatic BC	60
Prabhakaran-366-iron-pls-u133p2 (n=366)	bulk RNA-seq	BC	366	GSE86166
pcpg_tcga_pan_can_atlas_2018	bulk RNA-seq	pcpg	178
thym_tcga_pan_can_atlas_2018	bulk RNA-seq	thym	119
tgct_tcga_pan_can_atlas_2018	bulk RNA-seq	tgct	149
uvm_tcga_pan_can_atlas_2018	bulk RNA-seq	uvm	80
meso_tcga_pan_can_atlas_2018	bulk RNA-seq	meso	87
thca_tcga_pan_can_atlas_2018	bulk RNA-seq	thca	498
laml_tcga_pan_can_atlas_2018	bulk RNA-seq	laml	173
ucs_tcga_pan_can_atlas_2018	bulk RNA-seq	ucs	57
lgg_tcga_pan_can_atlas_2018	bulk RNA-seq	lgg	514
paad_tcga_pan_can_atlas_2018	bulk RNA-seq	paad	177
ucec_tcga_pan_can_atlas_2018	bulk RNA-seq	ucec	527
cesc_tcga_pan_can_atlas_2018	bulk RNA-seq	cesc	294
lich_tcga_pan_can_atlas_2018	bulk RNA-seq	lich	366
sarc_tcga_pan_can_atlas_2018	bulk RNA-seq	sarc	253
esca_tcga_pan_can_atlas_2018	bulk RNA-seq	esca	181
ov_tcga_pan_can_atlas_2018	bulk RNA-seq	ov	300
coad_tcga_pan_can_atlas_2018	bulk RNA-seq	coad	592
luad_tcga_pan_can_atlas_2018	bulk RNA-seq	luad	510
skcm_tcga_pan_can_atlas_2018	bulk RNA-seq	skcm	443
blca_tcga_pan_can_atlas_2018	bulk RNA-seq	blca	407
hnsc_tcga_pan_can_atlas_2018	bulk RNA-seq	hnsc	515
stad_tcga_pan_can_atlas_2018	bulk RNA-seq	stad	412
brca_tcga_pan_can_atlas_2018	bulk RNA-seq	brca	82
lusc_tcga_pan_can_atlas_2018	bulk RNA-seq	lusc	484
Karlsson-765-rpm-sketch-huex10t	bulk RNA-seq	BC	765	GSE119295
Miller-251-MAS5.0-u133A	bulk RNA-seq	BC	251	GSE3494
Wang-286-MAS5.0-u133	bulk RNA-seq	BC	286	GSE2034
Note: cancer abbreviation:
LAML: Acute Myeloid Leukemia
ACC: Adrenocortical carcinoma
BLCA: Bladder Urothelial Carcinoma
LGG: Brain Lower Grade Glioma
BRCA (BC): Breast invasive carcinoma
CESC: Cervical squamous cell carcinoma and endocervical adenocarcinoma
CHOL: Cholangiocarcinoma
LCML: Chronic Myelogenous Leukemia
COAD: Colon adenocarcinoma
CNTL: Controls
ESCA: Esophageal carcinoma
FPPP: FFPE Pilot Phase II
GBM: Glioblastoma multiforme
HNSC: Head and Neck squamous cell carcinoma
KICH: Kidney Chromophobe
KIRC: Kidney renal clear cell carcinoma
KIRP: Kidney renal papillary cell carcinoma
LIHC: Liver hepatocellular carcinoma
LUAD: Lung adenocarcinoma
LUSC: Lung squamous cell carcinoma
DLBC: Lymphoid Neoplasm Diffuse Large B-cell Lymphoma
MESO: Mesothelioma
MISC: Miscellaneous
OV: Ovarian serous cystadenocarcinoma
PAAD: Pancreatic adenocarcinoma
PCPG: Pheochromocytoma and Paraganglioma
PRAD: Prostate adenocarcinoma
READ: Rectum adenocarcinoma
SARC: Sarcoma
SKCM: Skin Cutaneous Melanoma
STAD: Stomach adenocarcinoma
TGCT: Testicular Germ Cell Tumors
THYM: Thymoma
THCA: Thyroid carcinoma
UCS: Uterine Carcinosarcoma
UCEC: Uterine Corpus Endometrial Carcinoma
UVM: Uveal Melanoma

## Sheet: Table S4
Table S4. Sig27 gene function in breast cancer based on publications listed in PubMed on April 19, 2025
Symbol	Gene ID	locus	fuction in BC	# publication	Description
LCN12	286256	9q34.3	no	0	Lipocalin 12
DCST2	127579	1q21.3	no	0	DC-STAMP Domain Containing 2
RGS11	8786	16p13.3	no	0	Regulator Of G Protein Signaling 1
PRR7	80758	5q35.3	no	0	Proline Rich 7, Synaptic
C3orf47 (H1-10-AS1)	339942	3q21.3	no	0	H1-10 Antisense RNA 1
PCDHB8	56128	5q31.3	no	0	Protocadherin Beta 8
PCDHGB2	56103	5q31.3	no	0	Protocadherin Gamma Subfamily B, 2
PCDHGA5	56110	5q31.3	no	0	Protocadherin Gamma Subfamily A, 5
HAGHL	84264	16p13.3	yes	1	Hydroxyacylglutathione Hydrolase Like
PLXNA4	91584	7q32.3	yes	1	Plexin A4
MCTP1	79772	5q15	yes	1	Multiple C2 And Transmembrane Domain Containing 1
MXD3	83463	5q35.3	yes	2	MAX Dimerization Protein 3
LTC4S	4056	5q35.3	yes	2	Leukotriene C4 Synthase
RAB30	27314	11q14.1	yes	2	member RAS Oncogene Family
FAM65B (RIPOR2)	9750	6p22.3	yes	2	This gene encodes an atypical inhibitor of the small G protein RhoA
RRAGC	64121	1p34.3	yes	2	Ras Related GTP Binding C
ZFHX4	79776	8q21.13	yes	4	Zinc Finger Homeobox 4
LOC338799 (LINC01089)	338799	12q24.31	yes	6	Long Intergenic Non-Protein Coding RNA 1089
FPR3	2359	19q13.41	yes	6	Formyl Peptide Receptor 3
TFEC	22797	7q31.2	yes	9	Transcription Factor EC
KCNN3	3782	1q21.3	yes	9	Potassium Calcium-Activated Channel Subfamily N Member 3
VGF	7425	7q22.1	yes	15	VGF Nerve Growth Factor Inducible
HDAC9	9734	7p21.1	yes	20	Histone Deacetylase 9
LAMP3	27074	3q27.1	yes	25	Lysosomal Associated Membrane Protein 3
NOD2	64127	16q12.1	yes	28	Nucleotide Binding Oligomerization Domain Containing 2
PI15	51050	8q21.13	yes	39	Peptidase Inhibitor 15
BIRC5	332	17q25.3	yes	591	Baculoviral IAP Repeat Containing 5 (survivin)
