# Supplementary material for: The Sig27 multigene stratifies breast cancer fatality risk via reflecting tumor-associated immune suppressive features
Source: Transl Oncol. 2026 May 18;69:102820. doi: 10.1016/j.tranon.2026.102820 (PMC13202559; doi:10.1016/j.tranon.2026.102820)
Supplement: Supplementary file 3 [file mmc3.xlsx]

## Sheet: Table S5A
Suplplementary Table S5A. Composition of infiltrated immune cells in the TCGA dataset
	mean	TCGA.3C.AAAU	TCGA.3C.AALI	TCGA.3C.AALJ	TCGA.3C.AALK	TCGA.4H.AAAK	TCGA.5L.AAT0	TCGA.5T.A9QA	TCGA.A1.A0SB	TCGA.A1.A0SD	TCGA.A1.A0SE	TCGA.A1.A0SF	TCGA.A1.A0SG	TCGA.A1.A0SH	TCGA.A1.A0SI	TCGA.A1.A0SJ	TCGA.A1.A0SK	TCGA.A1.A0SM	TCGA.A1.A0SN	TCGA.A1.A0SO	TCGA.A1.A0SP	TCGA.A1.A0SQ	TCGA.A2.A04N	TCGA.A2.A04P	TCGA.A2.A04Q	TCGA.A2.A04R	TCGA.A2.A04T	TCGA.A2.A04U	TCGA.A2.A04V	TCGA.A2.A04W	TCGA.A2.A04X	TCGA.A2.A04Y	TCGA.A2.A0CK	TCGA.A2.A0CL	TCGA.A2.A0CM	TCGA.A2.A0CO	TCGA.A2.A0CP	TCGA.A2.A0CQ	TCGA.A2.A0CR	TCGA.A2.A0CS	TCGA.A2.A0CT	TCGA.A2.A0CU	TCGA.A2.A0CV	TCGA.A2.A0CW	TCGA.A2.A0CX	TCGA.A2.A0CZ	TCGA.A2.A0D0	TCGA.A2.A0D1	TCGA.A2.A0D2
B cells naive	0.064462	0.0910353	0.0388793	0.0282413	0.0728794	0.106829	0.100514	0	0	0.0723278	0.0867673	0.140387	0.152911	7.03214e-05	0.014425	0.140233	0.0655574	0.000918905	0.0662478	0.0685698	0.0340235	0.00107085	0.0548021	0.104645	0.0489477	0.119934	0.0869715	0.0236114	0.00937195	0.0920811	0.0207357	0.0591839	0.0796696	0.166231	0.010705	0.185814	0.0872992	0.0677772	0.0768438	0.0381327	0.0403678	0.12411	0.117438	0.0932081	0.0583515	0.007972	0.0589924	0.0737327	0.0704845
B cells memory	0.00400807	0	0	0	0	0	0	0	0	0	0	0	0.137904	0	0	0	0	0.00891326	0	0	0	0	0.0435653	0.0414254	0	0	0	0	0	0	0	0	0	0	0	0	0	0	0.00399865	0	0	0	0	0	0	0	0	0	0
Plasma cells	0.0542179	0.263464	0	0.0249112	0.0895509	0.0996229	0.0568086	0.141601	0.336207	0.0316476	0.048901	0.038551	0	0.0161966	0.0324441	0.0419648	0.201345	0.00108492	0.0139636	0.0712384	0.0102911	0.0214536	0.0313117	0.0201686	0	0.0996636	0	0.219008	0	0.0538748	0.0159146	0.0326565	0.0726394	0	0.0133881	0.0176113	0.081686	0.0989213	0	0.00305891	0.0434068	0.0353815	0.0221196	0.00595184	0.0296299	0.0197649	0.0197984	0.143699	0.0317791
T cells CD8	0.0478837	0.0239406	0.134907	0.0267375	0.0680315	0.0314819	0.145449	0.140345	0	0	0.125488	0.188772	0.048076	0	0.0181356	0.0352991	0.0230005	0	0.103867	0.0548664	0.0268498	0.0762818	0.0183881	0.0597479	0.108255	0.0126255	0.0739558	0.0380734	0	0.0218255	0.0638283	0.0411811	0.113328	0.0933823	0.0767761	0.110106	0.0801655	0.0394447	0.196797	0.0345007	0	0.0396818	0.0849773	0.0306704	0.013248	0	0.096125	0.0786303	0.0771387
T cells CD4 naive	0.000329612	0.0152758	0	0	0	0	0	0	0	0	0	0	0	0	0	0	0	0	0	0	0	0	0	0	0	0	0	0	0	0	0	0	0	0	0	0	0	0	0	0	0	0	0	0	0	0	0	0	0
T cells CD4 memory resting	0.129584	0	0	0.0271273	0.198859	0.132996	0.122367	0.025252	0.15884	0.188309	0.215186	0.182145	0.166878	0.315315	0.126348	0.240745	0	0.293178	0.261749	0.179449	0.179	0.233146	0.0548949	0.117133	0.101951	0.0396163	0.0847844	0.00769174	0.166565	0.0736966	0.146664	0.145965	0.254452	0.197969	0.119046	0.18322	0.101217	0.119624	0.173047	0.0850171	0.143837	0.105047	0.158438	0.142942	0.182312	0.137227	0.12192	0.0853965	0.0614059
T cells CD4 memory activated *	0.00266769	0	0	0	0	0	0	0	0	0	0	0	0	0	0	0	0	0	0.00636013	0	0	0	0	0	0	0	0	0	0	0	0	0	0	0.0475673	0.00192136	0.0067413	0	0	0	0	0	0	0	0	0.00466439	0	0	0	0.0445408
T cells follicular helper	0.0761472	0.0431049	0.104698	0.107106	0.0470511	0.0558589	0.0777861	0.0115277	0.129297	0.0638606	0	0.0883614	0.0486308	0.02003	0.139769	0.010338	0.111301	0.0786675	0.0417303	0.0952668	0.0408431	0.146359	0.114836	0.176255	0.130547	0.0253607	0.179552	0.0563018	0.0108551	0.0165918	0.0972974	0.066782	0.0392844	0.0728911	0.119264	0.107131	0.0483788	0.0615771	0.11121	0.0551108	0.06603	0.0993359	0.0970435	0.109781	0.0573027	0.0519492	0.120508	0.0521881	0.109553
T cells regulatory (Tregs)	0.0290258	0.0677489	0.125753	0.0918939	0.0589178	0.0176173	0.0330803	0.0340989	0	0.0270797	0.0463526	0.0581682	0	0.00591486	0.0175041	0.0461995	0	0.0204957	0.0493588	0.034849	0.0401569	0	0	0.025949	0.0638992	0.0160877	0.0455497	0.0560964	0.0295493	0.0124795	0.101569	0.0431657	0.0102833	0.027781	0.0533872	0.0534869	0.00123506	0.0142414	0.0724128	0.0367828	0	0.0377322	0.0151784	0.0606825	0.0287084	0.0473324	0.0287261	0.0308944	0.0156814
T cells gamma delta	0.00133437	0	0	0	0	0	0	0	0	0	0	0	0	0	0	0	0	0	0	0	0	0	0	0	0	0	0	0	0	0	0	0	0	0	0	0	0	0	0	0	0	0	0.0226108	0	0	0.00739177	0	0	0
NK cells resting	0.0212795	0.0493356	0.0192068	0.0507895	0.0216628	0.00214001	0.0220754	0.0240204	0	0.0181367	0.0363902	0	0.00510833	0	0	0.0226675	0	0.00885807	0.0391681	0	0	0	0.0270583	0	0.0390508	0	0	0.00257539	0	0.0155333	0.0411345	0.0268797	0.0154036	0.0689655	0.0123415	0.0449948	0	0.000540543	0	0.0183008	0.00202767	0.0345257	0	0.0522988	0.03021	0	0.0322379	0.013001	0.0189457
NK cells activated	0.00816928	0	0.00652443	0	0	0.00102585	0	0.0131176	0.0751493	0.00554782	0	0	0	0	0.0490685	0	0.0384986	0.0244759	0	0.0116889	0.0295643	0	0	0	0.0310036	0.00988242	0.0250939	0.01594	0.0576246	0	0.0113873	0	0	0	0.0476522	0	0.00977525	0.00877293	0.0361873	0	0.0199831	0.015033	0	0	0	0.0145066	0.0125028	0.00589473	0
Monocytes	0.0105629	0	0	0	0.0137533	0	0	0	0.016922	0.00108999	0.0144266	0.00848541	0.00250528	0	0.0220421	0	0	0.0258886	0.0121803	0.0146118	0.0271835	0.0668049	0.0045046	0.00430305	0.0274656	0	0	0.00236599	0	0	0.0299676	0	0.0151824	0.00600037	0.0323836	0.00492431	0	0.112735	0.0152207	0.0083165	0.00290854	0.0380339	0.0113461	0.00355378	0	0	0	0	0.0198803
Macrophages M0	0.172639	0.108715	0.31377	0.406543	0	0.109489	0.0496908	0.295159	0	0.105674	0	0.0211994	0.0118171	0.235379	0.278535	0.113874	0.390177	0.116598	0.0938099	0.231703	0.272667	0.0843256	0.150917	0	0.200258	0.380094	0.186979	0.302761	0.351615	0.448733	0.128707	0.00798529	0	0.0394095	0.241466	0.0347489	0	0	0.103499	0	0	0	0	0.135946	0.256811	0.4329	0.234246	0.342054	0.256826
Macrophages M1	0.0650283	0.024075	0.106376	0.069635	0.0796375	0.0446385	0.0889916	0.0273039	0	0.157123	0.0642272	0.067027	0.0511534	0.00179681	0.104412	0.0774776	0.04249	0.000788554	0.0650718	0.0896689	0.064254	0	0.0468688	0.14774	0.130297	0.0392641	0.0855541	0.01773	0.0252204	0.0310989	0.0987837	0.0794327	0.0520591	0.141635	0.165719	0.0748247	0.0770054	0.0259903	0.0668169	0.000290618	0.0257187	0.0691074	0.0794028	0.0834745	0.0718948	0.0694606	0.0914335	0.0547325	0.0891627
Macrophages M2 *	0.222892	0.303992	0.0806567	0.125893	0.241112	0.275728	0.244137	0.25831	0.15071	0.228704	0.207189	0.146654	0.250672	0.200555	0.0732536	0.169664	0.109526	0.316933	0.195156	0.122229	0.181435	0.21752	0.312558	0.188653	0.0817458	0.127213	0.163086	0.207139	0.195633	0.178771	0.134415	0.457177	0.308231	0.115523	0.0518767	0.133314	0.287339	0.41212	0.118105	0.244837	0.444111	0.298909	0.343233	0.193931	0.229613	0.0881131	0.165699	0.118603	0.159677
Dendritic cells resting	0.00504039	0	0	0	0.000949849	0	0	0	0	0	0.0215461	0	0.0223352	0	0	0.0543889	0	0	0	0	0.0412919	0	0	0	0	0	0.00879086	0	0	0	0	0	0	0	0	0	0.000384298	0	0	0.226131	0	0	0.0132633	0	0	0	0.000484697	0	0
Dendritic cells activated	0.0102908	0	0.0153199	0	0.0103354	0.00959259	0	0	0.0633875	0	0	0.00653626	0	0	0	0	0	0.00186928	0	0	0.0188858	0	0	0.0852232	0	0	0.0279524	0	0	0	0.0310248	0	0	0.00953708	0	0.0189989	0	0	0	0.0837322	0	0	0.00705758	0.0330844	0	0	0	0	0.00772204
Mast cells resting	0.07218	0.00931233	0.0522377	0.0411232	0.0972596	0.112981	0.0570185	0.0292647	0.0659503	0.100499	0.133526	0.0537134	0.102009	0.204742	0.124063	0.0458616	0.0181052	0.0996016	0.0513371	0.025859	0.0335544	0.150928	0.140295	0.0287576	0.0365793	0.130259	0.0309816	0.0507054	0.153566	0.0553154	0.0785715	0.0395906	0.0394666	0.0131078	0.054074	0	0.225515	0.0355995	0.0258609	0.160264	0.21161	0.103102	0.0278913	0.0544753	0.036729	0.123383	0.0165099	0.0011739	0.0372026
Mast cells activated	0.000864325	0	0	0	0	0	0	0	0	0	0	0	0	0	0	0	0	0	0	0	0	0	0	0	0	0	0	0	0	0	0	0	0	0	0	0.024084	0	0	0	0	0	0	0	0	0	0	0	0	0
Eosinophils	0.000230742	0	0	0	0	0	0	0	0.00353676	0	0	0	0	0	0	0	0	0.00172856	0	0	0	0.00211024	0	0	0	0	0	0	0	0	0	0	0	0	0	0	0	0.00265676	0	0	0	0	0	0	0	0	0	0	0
Neutrophils	0.0011627	0	0.00167124	0	0	0	0.0020822	0	0	0	0	0	0	0	0	0.00128732	0	0	0	0	0	0	0	0	0	0	0.000748126	0	0	0	0	0	0	0	0	0	0	0	0	0.00552501	0	0	0	0	0.000525205	0	0.000816059	0	0
sum	1
Note: Deconvolution of infitrated immune cells using CIBERSORT
* p < 0.05 incomparison to M1 macrophage by Wilcoxon rank-sum Test
[truncated: 1,034 more columns]

## Sheet: Table S5B
Suplplementary Table S5B. Composition of infiltrated immune cells in the Noda-433-MAS5.2-u133p2 dataset
	mean	GSM1305324	GSM1305325	GSM1305326	GSM1305327	GSM1305328	GSM1305329	GSM1305330	GSM1305331	GSM1305332	GSM1305333	GSM1305334	GSM1305335	GSM1305336	GSM1305337	GSM1305338	GSM1305339	GSM1305340	GSM1305341	GSM1305342	GSM1305343	GSM1305344	GSM1305345	GSM1305346	GSM1305347	GSM1305348	GSM1305349	GSM1305350	GSM1305351	GSM1305352	GSM1305353	GSM1305354	GSM1305355	GSM1305356	GSM1305357	GSM1305358	GSM1305359	GSM1305360	GSM1305361	GSM1305362	GSM1305363	GSM1305364	GSM1305365	GSM1305366	GSM1305367	GSM1305368	GSM1305369	GSM1305370	GSM1305371
B cells naive	0.00472969	0	0	0	0	0.0159359	0	0	0	0	0.066342	0	0	0	0	0	0	0.0212652	0	0	0	0	0	0	0.0168542	0	0	0	0	0	0	0	0	0	0	0	0	0	0	0	0	0	0	0.0670733	0.0135718	0	0	0	0.00153986
B cells memory	0.0536116	0.100992	0.121581	0.0139044	0.00329002	0	0.0314583	0.087044	0.0459264	0.0685534	0.00255829	0.0210193	0.05483	0.0492343	0.22671	0.0470303	0.126564	0	0.0940249	0.239329	0.0825549	0.0417406	0.0748193	0.102497	0.00382041	0.101869	0.149951	0.0455605	0.0581946	0.10165	0.0897156	0.070534	0.0918284	0.0971597	0.0875002	0.0138837	0.0147861	0.0252043	0.0511361	0.0535482	0.0492797	0.0601954	0.0282569	0.00764766	0.000978934	0.0633325	0.0305793	0.0940563	0
Plasma cells	0.082783	0.224131	0.241066	0.152503	0.142509	0.0650919	0.108336	0.0603725	0.145761	0.0789664	0	0.0656421	0.210012	0.0672007	0.152259	0.188632	0.0735977	0.119056	0.229676	0.112766	0.0771285	0.0219854	0.134297	0.175474	0.106012	0.0545848	0.082389	0.0465406	0.179048	0.113697	0.194088	0.149945	0.0242249	0.0479507	0.03665	0.0991952	0.105872	0.0179897	0.155696	0.222186	0.0575333	0.120174	0.0827929	0.0159617	0.137959	0.0902818	0.0368657	0.16759	0.13179
T cells CD8	0.0976232	0.0582132	0.124078	0.0661489	0.242644	0.12149	0.125023	0.0686594	0.217077	0.0650873	0.0420116	0.151238	0.0581353	0.112272	0.145949	0.102053	0.0488747	0.067534	0	0.0370063	0.126045	0.023029	0.0871218	0.0745419	0.141443	0.0299426	0.0370919	0	0.0918763	0.155378	0.0613741	0.0791429	0.0218362	0.125758	0.0219999	0.21337	0.135874	0.124138	0.109018	0.182414	0.139493	0.117406	0.0884501	0.000689445	0.224181	0.117154	0.00651412	0.159939	0.143008
T cells CD4 naive	0.00234745	0	0	0	0	0	0	0	0	0	0.00898428	0	0.0358483	0.0425445	0.0247749	0	0	0	0	0	0	0	0	0	0.0221418	0	0.000315247	0.0112882	0	0	0	0	0.0482732	0.0152406	0	0.0636816	0	0	0	0	0	0	0.00680843	0	0.0301224	0	0	0	0
T cells CD4 memory resting	0.00585155	0	0	0	0	0	0	0	0	0	0	0	0	0	0.0152588	0	0.103407	0	0	0	0	0	0	0	0	0	0	0.0298362	0	0.00134568	0	0	0	0	0	0	0	0	0	0	0	0	0	0	0	0	0.0628382	0	0
T cells CD4 memory activated	0.00936655	0	0	0	0	0	0.0524856	0	0	0	0	0	0	0.0679374	0	0	0	0.0268669	0.0063429	0	0	0	0	0	0.125914	0	0	0	0	0	0	0.0676337	0	0	0	0	0	0.00286369	0	0	0	0	0	0	0.000863653	0	0	0	0
T cells follicular helper	0.182404	0.156324	0.146335	0.154091	0.166309	0.212189	0.141791	0.155588	0.123595	0.128164	0.0383752	0.247877	0.10735	0.120453	0.049282	0.168988	0.146179	0.103709	0.138891	0.141725	0.103936	0.105726	0.143249	0.0920407	0.0692964	0.176211	0.160353	0.156718	0.137523	0.155637	0.118563	0.145189	0.0474222	0.180754	0.143817	0.111258	0.152681	0.209522	0.0850924	0.135392	0.111318	0.154385	0.196073	0.214897	0.101993	0.186791	0.136872	0.180057	0.188251
T cells regulatory (Tregs)	0.0220911	0.0164616	0.0358376	0	0.00704334	0.00342289	0	0.0244051	0.0122921	0.0372489	0.0539276	0.00502431	0.0109247	0	0	0.0184054	0.0641556	0	0.0171798	0.00165744	0.035725	0.00793116	0.00812531	0.0419194	0	0.0604053	0.0150019	0.0295007	0.0460563	0	0.0146272	0	0.0589912	0	0.0322876	0	0.00432256	0	0.0507085	0.0151885	0.0631693	0.0124187	0	0.0990412	0	0.0234293	0.0414006	0.0166975	0
T cells gamma delta	0.0162357	0	0	0	0.00200097	0	0.0117578	0	0.0473703	0	0.0894813	0	0	0.072902	0	0	0	0.0220764	0.0429514	0.0219128	0.00685428	0.0105121	0	0	0.138692	0.044581	0.00246121	0	0.0390878	0	0	0.0232937	0.0812078	0.140547	0	0.00561056	0.0104776	0.0100143	0	0.0481412	0	0.0337283	0.0329153	0.00364844	0.0272469	0	0	0.0142325	0.000572465
NK cells resting	0.00807484	0	0	0	0	0	0.0016704	0	0	0	0	0	0	0	0	0	0	0	0	0	0	0.0283126	0	0	0	0	0.0135856	0.0633202	0	0	0.0284027	0	0	0	0	0	0	0	0.0175261	0	0.00883135	0	0	0.0419872	0	0.0315232	0.0188759	0	0
NK cells activated	0.0347181	0.0108856	0.047633	0.0513167	0.0887287	0.059972	0.0175387	0.0404338	0.037186	0.0225297	0	0.0517892	0.0364476	0	0.00144959	0.029904	0.0879015	0.0356438	0.0514941	0.0458359	0.0114326	0.00958107	0.0120147	0.0329678	0	0.0916507	0.0263112	0	0	0.0126616	0	0.0702163	0	0	0.0293909	0.00829651	0.0416392	0.0178383	0	0.0146541	0	0.0492179	0.0546513	0	0	0.00334847	0.0101887	0.0249114	0.0435874
Monocytes	0.00252601	0	0	0	0	0	0	0	0	0	0	0	0	0	0	0	0.0322108	0	0	0	0	0	0	0	0	0.00825481	0	0	0	0	0	0	0	0	0	0	0	0	0	0	0.00541372	0	0	0	0	0	0	0	0
Macrophages M0	0.154424	0.0994743	0.0573526	0.236142	0.0703733	0.130855	0.205231	0.339528	0.0547012	0.242428	0.24198	0.206443	0	0.17346	0.0426427	0.171967	0.019462	0.276519	0.199774	0.0736659	0.263247	0.35941	0.264847	0.106546	0.130772	0.13634	0.20673	0.324062	0.114274	0.0849486	0.202752	0.157478	0.162715	0.0466016	0.249785	0.00932664	0.0671107	0.237259	0.337422	0.155186	0.245432	0.142798	0	0.159509	0.111298	0.128877	0.318857	0.132341	0.222574
Macrophages M1	0.0935265	0.113651	0.0687632	0.0236137	0.0735144	0.075982	0.107601	0.0262328	0.152959	0.130992	0.132367	0.176826	0.00258697	0.129402	0.147683	0.141207	0.0160298	0.174788	0.113397	0.069923	0.0900329	0.165801	0.100422	0.0539372	0.153876	0.111458	0.172769	0.0706498	0.073697	0.107751	0.0876914	0.0829278	0.183255	0.204159	0.0403767	0.162904	0.141311	0.22633	0.0411976	0.103241	0.0666303	0.107507	0.119412	0.0732408	0.201625	0.0945641	0.189981	0.0533128	0.127482
Macrophages M2 *	0.105214	0.0657899	0.0857066	0.112418	0.102455	0.1902	0.126652	0.0708475	0.0903729	0.156142	0.237973	0.0341498	0.151954	0.121393	0.0721645	0.038361	0.0895622	0.0887565	0.0512325	0.0782841	0.138639	0.12054	0.124371	0.16623	0.0346602	0.0722543	0.0768661	0.0563928	0.160934	0.224223	0.110738	0.0742051	0.203821	0.0770064	0.248273	0.148162	0.194905	0.0665685	0.101675	0.0376644	0.142691	0.062361	0.197633	0.126258	0.0968961	0.150903	0.0435212	0.060438	0.095991
Dendritic cells resting	0.0324755	0.08095	0.018711	0	0.00606725	0	0.0163329	0	0.0223526	0.0248793	0.00807283	0	0.0698999	0	0.0482858	0.00562963	0	0.0106371	0.0335821	0.0266619	0.016425	0.0369173	0.0122133	0.0154729	0.00812732	0.0437464	0	0	0.0260938	0.0178629	0.0496047	0	0.0386306	0.0245889	0.0186756	0.0810169	0.0264442	0.0156515	0	0.00586757	0.0318536	0.0597896	0.0418293	0.0524245	0	0.0399766	0.0293662	0.00925146	0.000710307
Dendritic cells activated	0.0178484	0.0220262	0	0.0213931	0	0.0186341	0.0171986	0.0176542	0.000706017	0	0	0.0399918	0.0389395	0.0364267	0	0.0240825	0.0973063	0	0	0	0	0	0	0	0	0	0.0364439	0	0	0	0	0	0	0	0.00419447	0	0.00336365	0.0162008	0	0.0227502	0	0.057958	0	0	0.0153628	0	0	0.0387095	0
Mast cells resting	0.0201858	0	0.0487715	0.162998	0	0	0	0.0822757	0	0.0147972	0	0	0.218938	0	0.0622994	0	0.0548286	0	0.00757342	0.138168	0	0	0.00217449	0.12562	0	0.0447407	0.0197315	0	0	0.00967096	0	0	0.0336299	0.0325693	0	0.0765883	0.0848993	0	0.0301097	0.00033082	0	0	0	0.0791199	0.0349405	0	0	0	0
Mast cells activated	0.0434062	0.0317886	0	0.00179563	0.0950649	0.102787	0.028351	0.0269596	0.0474982	0.00979374	0.0779274	0	0.00413353	0.0067747	0	0.0637409	0.0399206	0.0492949	0	0	0.0337358	0.0574338	0.024711	0.012754	0.0483914	0	0	0.144877	0.060619	0.00425072	0.0424429	0.0696118	0	0	0.0447573	0	0	0.0304196	0.0182519	0.00343619	0.0783551	0.0164498	0.137947	0	0	0.0598907	0.074139	0.0356614	0.0406488
Eosinophils	0.0021499	0	0	0	0	0	0	0	0	0	0	0	0	0	0	0	0	0	0	0	0	0	0	0	0	0.0239627	0	0	0	0	0	0	0	0	0	0	0	0	0.00216636	0	0	0	0	0.00939958	0	0	0	0	0
Neutrophils	0.0084066	0.0193123	0.00416417	0.00367501	0	0.00344136	0.0085712	0	0.00220259	0.020417	0	0	0	0	0.011241	0	0	0.00385356	0.0138804	0.0130643	0.014245	0.0110804	0.0116345	0	0	0	0	0.0212547	0.0125962	0.0109247	0	0.00982285	0.00416463	0.00766585	0.0422927	0.0067072	0.0163134	0	0	0	0	0.00561241	0.0132306	0.0491022	0.00296106	0.00992941	0	0.0128033	0.00384467
sum	1
Note: Deconvolution of infitrated immune cells using CIBERSORT
* p < 0.05 incomparison to M1 macrophage by Wilcoxon rank-sumTest
[truncated: 385 more columns]

## Sheet: Table S5C
Suplplementary Table S5C. Composition of infiltrated immune cells in the Diaz-637-iron-norm-u133p2merk dataset
	mean	GSM5979001	GSM5979002	GSM5979003	GSM5979004	GSM5979005	GSM5979006	GSM5979007	GSM5979008	GSM5979009	GSM5979010	GSM5979011	GSM5979012	GSM5979013	GSM5979014	GSM5979015	GSM5979016	GSM5979017	GSM5979018	GSM5979019	GSM5979020	GSM5979021	GSM5979022	GSM5979023	GSM5979024	GSM5979025	GSM5979026	GSM5979027	GSM5979028	GSM5979029	GSM5979030	GSM5979031	GSM5979032	GSM5979033	GSM5979034	GSM5979035	GSM5979036	GSM5979037	GSM5979038	GSM5979039	GSM5979040	GSM5979041	GSM5979042	GSM5979043	GSM5979044	GSM5979045	GSM5979046	GSM5979047	GSM5979048
B cells naive	0.0105064	0.0346006	0	0.0545056	0.00466034	0.0103959	0.0145379	0.0609484	0	0.00101241	0.00465678	0.0170527	0	0.0330632	0.00527683	0	0.0185394	0.00803523	0.00343007	0.0166355	0	0.00450666	0	0.0340286	0.00648598	0	0	0	0.0228135	0.013466	0	0.0621027	0.0671975	0.00775012	0.0048588	0.0110436	0.0025827	0.0114453	0.0423849	0	0.0200982	0	0.0385286	0.00463337	0.0130811	0.00175554	0.0216388	0	0.0117452
B cells memory	0.023107	0	0.0218986	0	0.00748152	0.0635213	0.0341155	0	0	0.00903792	0.0540218	0.0255688	0.0264095	0	0	0.0435065	0.0496767	0.0285858	0.0118884	0.0124724	0.0403872	0	0.0357026	0	0	0.00999524	0.00996332	0.010616	0	0	0.0139062	0.0895572	0.0451956	0	0.00165584	0.0663548	0.00429944	0.028732	0.0148279	0.01718	0.0165845	0.00594078	0	0	0.0504311	0	0.0199181	0.0248065	0.00827489
Plasma cells	0.00860893	0.0209443	0.00440011	0.0107659	0	0	0.0119015	0.0809077	0.0142782	0	0	0	0.0159947	0	0	0	0	0	0	0	0.000492967	0	0.00112887	0.00961499	0.0127931	0.0108792	0.00879324	0.000198825	0.0134426	0.00284507	0.0333154	0	0	0	0	0.0051624	0	0	0	0.00380086	0	0.0148327	0.0406264	0	0	0.00213928	0.0206797	0.00181478	0
T cells CD8	0.0822315	0.0363896	0.069012	0.0787526	0.0640144	0.040306	0.159732	0.0111655	0.0218037	0.103914	0.0866746	0.203728	0.031451	0.00832413	0.0755005	0.151569	0.0488294	0.123484	0.0440519	0.122611	0.126737	0.0370496	0.0221941	0	0.0675051	0.0449897	0	0.169788	0.076847	0.0402397	0.0803175	0.172054	0.10213	0.0653906	0	0.213956	0	0	0	0.0245243	0.115772	0.164068	0.146954	0.0318249	0.113029	0.0249603	0.163604	0.0459784	0.11977
T cells CD4 naive	0.0046262	0	0	0	0	0	0	0	0.00271094	0	0	0	0	0	0	0	0	0.00538646	0	0	0	0	0	0	0	0.0314042	0	0	0	0	0	0	0.0100701	0	0	0	0	0	0.00804577	0	0	0	0.012084	0	0	0.00320255	0.00560114	0.0177311	0
T cells CD4 memory resting	0.0493301	0.102871	0.0229136	0.0959822	0.0636293	0.144454	0.0131738	0.116219	0.125719	0.0649798	0.0937628	0	0.0118262	0.0785714	0.0222881	0	0.0735302	0	0.0469195	0.0782092	0	0.292817	0.00276748	0.114979	0.0124026	0.0470102	0.135218	0.096779	0.0261132	0.0706301	0.105492	0.00200023	0	0.107738	0.203232	0	0.0412714	0.0458322	0.11683	0	0.0221141	0	0.177936	0.128881	0.0942784	0.0172687	0	0.00167043	0.0334484
T cells CD4 memory activated	0.00494864	0	0.0486104	0	0.000438021	0	0.00100552	0	0.0207397	0	0.00650261	0	0	0	0	0.0101045	0	0	0.0343637	0	0	0	0	0	0	0	0.00984656	0.017724	0.00460702	0	0	0	0	0	0	0	0	0	0	0.0383336	0.00219232	0	0	0	0.00107748	0	0	0.00723303	0
T cells follicular helper	0.070366	0.150067	0.0865154	0.0793839	0.0203532	0.0867879	0.0676389	0.0236436	0	0.0129074	0.0728908	0.110753	0.151542	0.0506058	0.087714	0.101127	0.0473255	0.157487	0.00620739	0.0790521	0.0530172	0.0698417	0.145772	0.125633	0.0374753	0.0247075	0.0416548	0.00155792	0.065299	0.0365676	0.0632632	0.126697	0.146124	0.0971669	0.133921	0.0996351	0.0350865	0.0530193	0.146836	0.0478351	0.0473502	0.0419812	0.0588495	0.0690171	0.113412	0.0742439	0.0556203	0.0121114	0.0285075
T cells regulatory (Tregs)	0.00212548	0	0	0	0	0	0	0	0	0	0	0.0105866	0	0.0259646	0	0	0	0	0	0	0	0	0	0	0	0.00460312	0	0	0	0.0148857	0	0	0	0	0	0	0.0425022	0.00579523	0	0	0	0	0	0	0	0.00668919	0	0	0.00396552
T cells gamma delta	0.0653353	0.0358453	0.196929	0.0370294	0.0536556	0.0466832	0	0	0.00269401	0.0851827	0.121825	0.0234958	0.0183493	0	0	0.113405	0.0779039	0.0289792	0.021799	0.0793984	0	0.127315	0.0307623	0.0459744	0.0920901	0	0.0170983	0.0178343	0.129051	0.0477543	0.0498088	0.103968	0.0648591	0.0214134	0	0	0	0.0377518	0.0845184	0.0454825	0.181464	0.0387813	0.00544655	0	0.0881368	0	0	0.0554881	0.00304901
NK cells resting	0.00538435	0	0	0	0	0	0.00749445	0.0319453	0.010375	0	0.0227392	0	0	0.0280552	0	0	0	0	0	0	0.0287022	0	0	0.00480161	0	0	0.0427041	0	0	0	0.00781479	0	0	0	0.0161951	0	0.0267711	0.0389565	0.00950121	0	0	0	0.010931	0.0567587	0	0.0193454	0	0	0
NK cells activated	0.0449282	0.0481065	0.00863959	0.0288233	0.0139572	0.0393943	0.0480378	0.0250068	0.00570922	0.0529594	0.00120453	0.113399	0.0252814	0	0.0268086	0.0224525	0.039757	0.0305549	0.0159069	0	0	0.0636699	0.0656686	0.024245	0.0553688	0.0607983	0.0238101	0.0233946	0.0412213	0.0481992	0.0230668	0.0383221	0.0520307	0.117075	0.124087	0.0126706	0.0125539	0	0.0235635	0.0679565	0	0.0853803	0.0409093	0.041673	0.0228273	0.00755542	0.11908	0.0705661	0.0163964
Monocytes	0.0204914	0.0595034	0	0.020185	0	0.0356542	0.0295081	0.114928	0.0412931	0	0	0	0	0.0365634	0	0	0	0.0103728	0.0409288	0	0.00383535	0.0428217	0.0297584	0.00390497	0	0.012726	0.145797	0.046588	0	0.000224895	0	0	0.0138407	0.202816	0.0308288	0.00171916	0	0	0	0.00417869	0	0	0.0192485	0.0343836	0	0	0.00344673	0.00961232	0.0114963
Macrophages M0	0.0963838	0	0	0.11037	0.299213	0	0.00159014	0	0.0201194	0.148949	0.0637178	0.097399	0.154787	0	0.318665	0.0197478	0.0701757	0.0112799	0	0.0848253	0.0826069	0	0	0.0198762	0.109208	0.562108	0	0.0397569	0.178236	0.458186	0.0600572	0.148851	0	0	0.044455	0.133301	0.702554	0.447259	0.00238473	0.348301	0.106444	0.0264181	0	0.0569676	0.120559	0.596239	0.0870619	0.0755023	0.0601402
Macrophages M1	0.0865026	0.101188	0.156498	0.0898423	0.0965045	0.082539	0.276892	0.0238747	0.0221331	0.0412302	0.168584	0.148867	0.102175	0.0906271	0.110389	0.190075	0.054987	0.0877372	0.0185118	0.100489	0.0542209	0.0891924	0.161433	0.159501	0.0294811	0.00718608	0.0485175	0.0496396	0.157908	0.063004	0.23782	0.114413	0.0444973	0.0465099	0.0503874	0.0360538	0.0140187	0.0364796	0.113152	0.116225	0.0930209	0.116279	0.0940066	0.120274	0.211484	0.00674752	0.0961029	0.0084661	0.139633
Macrophages M2 *	0.292829	0.318686	0.33195	0.229087	0.351523	0.3399	0.242975	0.356313	0.462727	0.334527	0.269316	0.186414	0.374905	0.568792	0.282412	0.308082	0.32082	0.308639	0.428674	0.325688	0.447251	0.178293	0.265674	0.30494	0.468357	0.0698765	0.313282	0.432305	0.274624	0.154956	0.295584	0.106885	0.346647	0.295352	0.106411	0.272557	0.0863318	0.218497	0.248455	0.266829	0.326485	0.336101	0.24107	0.311077	0.132629	0.206588	0.379835	0.523485	0.227214
Dendritic cells resting	0.00259856	0	0	0	0	0	0	0	0	0.0362959	0	0	0	0	0	0	0	0	0	0	0	0	0.00789972	0	0	0	0	0.0217299	0	0.00282239	0	0	0	0	0.0163393	0	0	0	0.0799283	0	0	0.00110354	0.0155118	0.0100161	0	0	0	0.0390828	0.00908113
Dendritic cells activated	0.0354782	0.0407926	0.0462707	0.0411006	0.00675009	0.0328707	0.0339705	0	0.0159374	0.0595717	0.00446492	0.04302	0	0	0	0.0223655	0.036857	0.0205424	0.0268109	0.0477997	0.00178649	0.00800962	0.133875	0.103452	0.0126641	0.0628476	0.00148711	0.0366865	0	0.000993936	0	0	0	0.0138025	0	0.065462	0	0.0256874	0.0633221	0	0.0204901	0	0.0312323	0	0.0376417	0	0	0.0161347	0
Mast cells resting	0.0721694	0.0510057	0.00636326	0.124172	0.0178197	0.0774935	0.0574274	0.155047	0.207287	0.0494333	0.0296383	0.0190946	0.0872795	0.0479032	0	0	0.161598	0.178917	0.300508	0.0528195	0.146176	0.0830576	0	0.0490494	0.0961695	0	0.0551066	0	0	0.0452252	0.0295554	0.0351498	0.107408	0.0132912	0	0.082085	0	0.050545	0.0462489	0	0.0435088	0.169114	0.0666217	0.121805	0.0014139	0.0332648	0.0274112	0.0314753	0.327279
Mast cells activated	0.0145102	0	0	0	0	0	0	0	0	0	0	0	0	0.0245962	0.0709453	0.0147071	0	0	0	0	0	0	0.0973645	0	0	0.0508684	0.0576016	0.0183546	0.0065246	0	0	0	0	0	0.254384	0	0.017224	0	0	0.0191578	0.00447515	0	0	0	0	0	0	0.0338074	0
Eosinophils	0.00580747	0	0	0	0	0	0	0	0.0264728	0	0	0	0	0	0	0	0	0	0	0	0.014786	0.00342578	0	0	0	0	0.0225185	0.00144747	0	0	0	0	0	0.00227936	0.013245	0	0	0	0	0	0	0	4.31499e-05	0.0102933	0	0	0	0.0250345	0
Neutrophils	0.00173096	0	0	0	0	0	0	0	0	0	0	0.000621641	0	0.00693329	0	0.00285866	0	0	0	0	0	0	0	0	0	0	0.0666005	0.0155998	0.00331215	0	0	0	0	0.00941555	0	0	0.0148037	0	0	0.000195677	0	0	0	0.00239449	0	0	0	0	0
sum	1
Note: Deconvolution of infitrated immune cells using CIBERSORT
* p < 0.05 incomparison to M1 macrophage by Wilcoxon rank-sumTest
[truncated: 589 more columns]

## Sheet: Table S5D
Suplplementary Table S5D. Composition of infiltrated immune cells in the Prabhakaran-366-iron-pls-u133p2 dataset
	mean	GSM2296279	GSM2296280	GSM2296281	GSM2296282	GSM2296283	GSM2296284	GSM2296285	GSM2296286	GSM2296287	GSM2296288	GSM2296289	GSM2296290	GSM2296291	GSM2296292	GSM2296293	GSM2296294	GSM2296295	GSM2296296	GSM2296297	GSM2296298	GSM2296299	GSM2296300	GSM2296301	GSM2296302	GSM2296303	GSM2296304	GSM2296305	GSM2296306	GSM2296307	GSM2296308	GSM2296309	GSM2296310	GSM2296311	GSM2296312	GSM2296313	GSM2296314	GSM2296315	GSM2296316	GSM2296317	GSM2296318	GSM2296319	GSM2296320	GSM2296321	GSM2296322	GSM2296323	GSM2296324	GSM2296325	GSM2296326
B cells naive	0.00968401	0	0.0244345	0.0196662	0.0048882	0.0142573	0	0	0.00845481	0.00910594	0	0.013405	0.0268215	0.0328529	0	0.0256217	0	0	0	0	0.0426919	0.0107061	0	0.00480662	0.0218087	0	0	0	0	0	0	0	0.0160128	0.0214164	0	0	0.0324038	0.0170626	0	0	0.00651372	0.0335861	0	0.00669173	0.034602	0.0148037	0	0	0
B cells memory	0.0272313	0.00676199	0.0710178	0.0863525	0.0639668	0.0488147	0.0046288	0.0839625	0.073602	0.0446167	0.0408208	0.046347	0	0.0365212	0.0282852	0.0507018	0.0635043	0.0292156	0.017666	0.0572976	0.013543	0.0636242	0.0214306	0.00789207	0.00733146	0.0400806	0.016905	0.047632	0.0131983	0.0619312	0.0733978	0.0432781	0.0386309	0.059685	0.072675	0.101328	0.0413636	0	0.0661178	0.0158614	0.120674	0.0708081	0.0744826	0.142907	0.126484	0.0525751	0.0179663	0.0527522	0.0419865
Plasma cells	0.00914162	0.00406238	0	0	0	0	0.00651374	0	0	0	0	0	0.00414496	0	0.00339662	0	0	0.00894409	0.00251737	0	0	0	0.00441185	0	0.00123993	0.000439332	0	0.0224598	0.00266442	0	0	0.00114631	0	0	0	0	0	0	0	0.00625095	0	0	0	0	0	0	0.00418107	0.0105928	0.01919
T cells CD8	0.077612	0.143435	0.102453	0.114739	0.217028	0.112325	0.113627	0.047048	0.101779	0.166325	0.100961	0.0795832	0.163722	0.0832978	0.098908	0.0549575	0.0839804	0.0648809	0.0750617	0.118708	0	0.0890659	0.0676335	0.115854	0.0869516	0.0732515	0.0239904	0.137471	0.12088	0.10178	0.0986849	0.144017	0.0446841	0.098421	0.0804677	0.144468	0.0895121	0.071641	0.251885	0.0237394	0.127155	0.0288849	0.07468	0.034618	0.142518	0.0541045	0.0240015	0.234282	0.0609464
T cells CD4 naive	0.00318644	0	0	0	0	0	0.0223536	0	0.00208713	0	0	0.00787912	0	0	0	0.0509052	0	0.0455149	0	0	0.00657215	0	0	0	0	0	0	0.0304331	0	0	0	0	0	0	0.017666	0	0.0202917	0	0	0	0	0	0	0.0102759	0.102995	0.0122105	0	0	0
T cells CD4 memory resting	0.0456844	0	0	0	0	0.0914529	0	0	0.0306883	0	0	0	0	0.0191621	0.17525	0	0.0287983	0	0.0379152	0	0.120503	0	0.0239602	0	0	0.00545517	0.0438135	0	0	0.0358624	0.023202	0	0.0577839	0.0457984	0.0296698	0	0	0	0	0	0.0665165	0	0.067525	0	0	0.0142934	0	0	0.00478179
T cells CD4 memory activated	0.00599288	0.00276358	0.0730095	0.0371835	0.00937789	0.00131922	0.0563286	0.0146441	0	0.00889051	0.00703168	0.0560101	0	0.00178947	0	0.0208489	0	0.00341745	0.0243905	0	0	0	0.0469101	0	0.00226722	0.00873061	0.0625206	0	0.00768567	0	0	0.000343913	0	0	0	0	0	0.0313404	0	0.100607	0	0	0	0.0474551	0.073973	0	0.0365687	0.0632943	0.0137746
T cells follicular helper	0.0804465	0.0537635	0.073689	0.0818875	0.0760983	0.110335	0.0693887	0.118456	0.0742359	0.10698	0.0819833	0.126856	0.0845779	0.0905642	0.0431103	0.0915014	0.111505	0.0641883	0.109244	0.086862	0.146145	0.140675	0.0854883	0.116059	0.111873	0.0813868	0.0356499	0.102144	0.105075	0.0744102	0.108753	0.0771236	0.127226	0.115573	0.0944572	0.0922199	0.120589	0.196252	0.0567341	0.0694335	0.0554499	0.157538	0.0881592	0.141999	0.0643151	0.0952175	0.0472305	0.0475192	0.0608958
T cells regulatory (Tregs)	0.00250411	0	0	0	0	0	0	0	0.0132264	0	0	0	0	0	0	0	0	0	0	0	0	0	0	0	0	0	0	0	0	0	0	0	0.00507012	0	0	0	0	0	0	0	0	0	0	0	0	0	0	0	0
T cells gamma delta	0.0666678	0.190405	0.157683	0.201375	0.11688	0.0913202	0.205499	0.0978105	0.0865094	0.109179	0.194039	0.126919	0.0911018	0.155142	0.159858	0.144409	0.0771718	0.0598709	0.0358606	0.120721	0.0813654	0.124526	0.19951	0.193727	0.148762	0.21816	0.091979	0.149657	0.0253555	0.160163	0.163466	0.145142	0.149852	0.0566075	0.0948185	0.151853	0.0849963	0.0805246	0.0917435	0.160559	0.178865	0.0968351	0.106071	0.0878172	0.12811	0.100918	0.0454728	0.147341	0.0713222
NK cells resting	0.00537773	0.021178	0	0	0.0505141	0	0	0	0	0	0	0	0.00830728	0	0	0	0	0	0	0	0.010838	0	0	0	0	0	0	0	0	0	0	0	0	0	0	0	0	0	0	0	0	0	0	0	0	0	0	0	0
NK cells activated	0.0479495	0.0212344	0	0.0490584	0.00435135	0.0223017	0.102566	0.0536313	0.0648956	0.0477035	0.0118183	0.0506435	0.0600845	0.0764069	0.0196769	0.0204617	0.0938121	0.0914452	0.020586	0.0915364	0.0247805	0.0414682	0.0103222	0.137657	0.0107802	0.0363922	0.0582513	0.0431144	0.059181	0.00420875	0	0.0667723	0.000134315	0.0273127	0.0680598	0.0430373	0.0426655	0.111651	0.0515217	0.120972	0.0625905	0.0477333	0.111612	0.0151782	0.0294167	0.0982719	0.0693325	0.0367115	0.0712713
Monocytes	0.0212744	0	0	0	0	0	0	0	0	0	0	0	0	0	0.000718637	0	0.017446	0	0.050466	0	0	0	0	0	0	0	0	0	0	0	0	0	0	0.00324554	0	0	0	0	0	0	0	0	0	0	0	0	0.00432545	0	0
Macrophages M0	0.098542	0.0912349	0.135745	0.0414449	0.0764557	0.121905	0.108635	0.0566634	0.0447102	0.0565003	0.13516	0.0453355	0.0503551	0.0958145	0	0.050213	0	0.0131845	0.0272075	0.0245273	0.00254791	0.0352745	0	0	0.245343	0.0507186	0.219325	0.0460355	0.0834754	0.0808762	0.124604	0.040091	0.16224	0	0.0144264	0.131664	0.0256616	0.0656493	0.0723548	0.0291996	0	0.166172	0.0478964	0.15293	0.0619667	0.0828139	0.346459	0.0159345	0.0115663
Macrophages M1	0.091172	0.272575	0.18718	0.112099	0.148893	0.212412	0.106943	0.247863	0.229686	0.148599	0.217423	0.267744	0.19729	0.156232	0.136074	0.180463	0.173989	0.227654	0.261486	0.155126	0.113544	0.219604	0.15771	0.106738	0.164155	0.161073	0.0693119	0.205649	0.165434	0.146951	0.212466	0.143271	0.133279	0.238814	0.163327	0.104879	0.252796	0.19399	0.106736	0.0552556	0.137247	0.244271	0.122376	0.160013	0.10798	0.146762	0.116002	0.0769335	0.145498
Macrophages M2 *	0.276827	0.148716	0.142985	0.218257	0.156662	0.133655	0.12443	0.146495	0.161235	0.170823	0.172393	0.139227	0.232838	0.144846	0.184793	0.202372	0.229178	0.255779	0.166056	0.261273	0.250038	0.132348	0.334675	0.221376	0.148037	0.221205	0.337486	0.112459	0.319368	0.227975	0.151924	0.275298	0.230956	0.255891	0.265796	0.147364	0.12624	0.09956	0.219811	0.185904	0.170564	0.0960025	0.267595	0.19564	0.102439	0.243873	0.269011	0.27381	0.427124
Dendritic cells resting	0.00228946	0	0	0.00271755	0	0	0	0	0	0	0	0	0	0.00229026	0	0	0	0	0.00793395	0	0.0795869	0	0	0.000515265	0	0	0.0055659	0	0.0360298	0	0	0	0	0	0	0	0	0	0	0.0503621	0	0.00262293	0	0	0	0	0	0	0.00480811
Dendritic cells activated	0.035473	0.0189381	0.0180303	0.00850893	0.0556304	0.0379399	0.00852473	0.117097	0.0478381	0.061788	0.00842722	0.0321679	0.0247558	0	0.113467	0.0732693	0.10373	0.051762	0.134492	0.0348188	0.06337	0.0418177	0.0468737	0.0211354	0.0210119	0.0485658	0.017986	0.073651	0.0533844	0.00396076	0.0124153	0.018255	0.0331793	0.0279193	0.0348407	0.0405046	0.0870724	0.0609679	0.0543374	0.167628	0.0157262	0	0	0	0	0.0348458	0	0.0180759	0.00625566
Mast cells resting	0.0597927	0.0249313	0.0137719	0.00133425	0.0192546	0.00196168	0.0705616	0.0147715	0.0610521	0.0694883	0.0299434	0	0.0386174	0.0946772	0.00709286	0.0332313	0.013182	0.0841427	0.0291177	0.0466796	0.0444748	0.10089	0.00107405	0.0519352	0.00985284	0.0545411	0.0101038	0.0292929	0.00826876	0.101881	0.031086	0.0452621	0.000951074	0.0493147	0.0248159	0.0426816	0.0764079	0.0473177	0.0287581	0.00607795	0.0440848	0.0523192	0.0396024	0.00447467	0.0252014	0.0386654	0	0.0227525	0.0361749
Mast cells activated	0.0225101	0	0	0	0	0	0	0	0	0	0	0	0	0	0.0147251	0	0	0	0	0	0	0	0	0	0.00891743	0	0.00233535	0	0	0	0	0	0	0	0	0	0	0	0	0	0	0	0	0	0	0	0.0192368	0	0
Eosinophils	0.00762257	0	0	0.0253764	0	0	0	0.0015577	0	0	0	0.0078828	0.0119315	0.0104043	0.014644	0	0	0	0	0.00245059	0	0	0	0.0216517	0.0116693	0	0	0	0	0	0	0	0	0	0.0389798	0	0	0	0	0	0.0146138	0	0	0	0	0.0102308	0	0	0.0176003
Neutrophils	0.0030187	0	0	0	0	0	0	0	0	0	0	0	0.00545214	0	0	0.00104411	0.00370317	0	0	0	0	0	0	0.000654175	0	0	0.00477621	0	0	0	0	0	0	0	0	0	0	0.0240435	0	0.00814932	0	0.00322707	0	0	0	0.000414864	0.000211715	0	0.00680446
sum	1
Note: Deconvolution of infitrated immune cells using CIBERSORT
* p < 0.05 incomparison to M1 macrophage by Wilcoxon rank-sumTest
[truncated: 318 more columns]

## Sheet: Table S5E
Suplplementary Table S5E. Composition of infiltrated immune cells in the Gruvberger-Saal-3207-tpm-gse202203 dataset
	mean	S000001	S000002	S000003	S000006	S000011	S000012	S000013	S000014	S000015	S000017	S000020	S000021	S000022	S000023	S000024	S000025	S000029	S000031	S000033	S000034	S000036	S000037	S000038	S000039	S000041	S000043	S000045	S000046	S000048	S000049	S000050	S000053	S000054	S000056	S000057	S000058	S000059	S000060	S000062	S000063	S000064	S000065	S000066	S000067	S000070	S000072	S000073	S000074
B cells naive	0.0263527	0.00522097	0	0.0909121	0.0339056	0	0	0.0604685	0	0.0852244	0.025828	0.0264601	0.0368171	0.0211499	0.008029	0.0670393	0.00739475	0.0450036	0.101403	0.0194417	0.00776051	0.0225459	0.0398756	0.0316092	0	0.0620859	0.0035681	0.028394	0	0.00308623	0.00732093	0.00106952	0.00651643	0.0205114	0.0332309	0	0.00506668	0.00837071	0.0460126	0.0603712	0.0467943	0	0.0754369	0.00245571	0	0.0223207	0.00717342	0.0189154	0.00420185
B cells memory	0.00451108	0	0.0060454	0	0	0.0524507	0.0168826	0	0	0	0	0	0	0	0	0	0	0	0.061895	0	0	0	0.0379609	0	0.00758119	0	0.0303015	0	0	0.00782246	0.00407661	0	0	0	0	0	0	0	0	0	0	0.00716866	0	0	0	0	0	0	0
Plasma cells	0.0784797	0.0305262	0.000590333	0.199841	0.209298	0.134467	0.0464936	0	0.101829	0.0376607	0.0179825	0.0480686	0.267259	0.101189	0.0858915	0.0297416	0.09093	0.0152311	0.190628	0.204513	0.00375208	0.0855425	0.0530895	0.0541712	0.0564997	0.178706	0.153086	0.007163	0.0322318	0.0417175	0.0641793	0.0291972	0.0379093	0.00658082	0	0.122783	0.00528791	0.00703456	0.230577	0.143726	0.063566	0.203904	0.147304	0.0948706	0.0700702	0.0167747	0.0208875	0.0439861	0.022603
T cells CD8 *	0.0997422	0.068286	0.0323768	0.125362	0.0801749	0.104529	0.0872225	0	0.0771149	0.0642	0.125199	0.0539249	0.106577	0.136691	0.115062	0.111921	0.18775	0.0110893	0.060291	0.0561119	0.084412	0.0877909	0.240949	0.0943289	0.127184	0.0653523	0.0407829	0.0393381	0.0610011	0.0519455	0.211498	0.0756715	0.0723212	0.17627	0.0677511	0.0656699	0.116938	0.116303	0.0517402	0.136305	0.141983	0.0949792	0.0569623	0.082941	0.0279121	0.198138	0.101687	0.170437	0.113388
T cells CD4 naive	3.80377e-05	0	0	0	0	0	0	0	0	0	0	0	0	0	0	0	0	0	0	0	0	0	0	0	0	0	0	0	0	0	0	0	0	0	0	0	0	0	0	0	0	0	0	0	0	0	0	0	0
T cells CD4 memory resting	0.16478	0.152081	0.175763	0.152568	0.0934693	0.187169	0.110444	0.182995	0.1583	0.232204	0.246542	0.18119	0.23573	0.132844	0.12754	0.270979	0.108044	0.199319	0.178336	0.216205	0.156135	0.147928	0.182611	0.208146	0.218095	0.185129	0.106246	0.293443	0.105937	0.0799495	0.128365	0.292046	0.155645	0.288634	0.164802	0.084458	0.200299	0.157202	0.0804164	0.223304	0.15059	0.121877	0.120416	0.244192	0.107948	0.22912	0.169288	0.195131	0.114395
T cells CD4 memory activated	0.00108542	0	0	0	0	0	0	0.00578884	0	0	0.0141474	0	0	0	0	0	0	0	0	0	0	0	0	0	0	0	0	0	0	0	0	0	0	0	0	0	0	0	0	0	0	0	0	0	0	0.00362449	0	0	0
T cells follicular helper	0.0282938	0.032147	0.0439969	0	0.061552	0.0346563	0.0958098	0.0287831	0.00291184	0.0140243	0.0234789	0	0	0.0670421	0	0	0.037947	0	0.0113426	0.00872239	0.0236812	0.0291248	0.0351397	0.0185052	0.0444232	0.0276679	0.0255664	0.0162593	0.0582015	0.00298263	0.0229044	0	0.0193207	0.0537851	0.00802614	0.0277855	0	0.0541294	0.0059532	0.00636353	0.00811775	0.0249351	0.00968857	0.0407029	0.0369004	0.0442084	0.0683279	0.0271437	0.0140209
T cells regulatory (Tregs)	0.0305889	0.000333981	0.00913525	0.00859148	0.00685691	0.0725005	0.000210763	0.0191126	0.0448164	0	0.00643859	0.0260346	0	0	0.0200539	0.0373224	0.0396655	0	0.019795	0	0.0107223	0.012967	0.0570842	0.0002655	0.0383858	0	0	0.00296462	0	0.0436493	0.0523402	0.0233134	0.0297727	0.0408105	0.0015075	0.0439819	0.0471747	0.0120508	0.0231178	0.0701832	0.0590048	0.00440806	0.0348975	0.0660973	0	0.030943	0.00675359	0.0225445	0.0278357
T cells gamma delta	0.00101717	0	0	0	0	0	0	0	0	0	0	0	0	0	0	0	0	0.0284016	0	0	0	0	0	0	0	0	0	0	0	0	0	0	0	0	0	0	0	0	0	0	0	0	0	0	0	0	0	0.0416345	0
NK cells resting	0.00129107	0.00250385	0	0	0	0	0	0	0	0	0	0	0	0	0	0	0	0	0	0	0	0	0	0	0	0	0	0	0	0	0	0	0	0	0	0.0216106	0	0.0113935	0	0	0	0	0	0	0	0	0	0	0
NK cells activated	0.0483747	0.043222	0.0441177	0.0378762	0.0540746	0.0665138	0.0483245	0.034545	0.0505363	0.0119889	0.0613346	0.0410285	0.0355582	0.0478036	0.0309428	0.049324	0.0894778	0.056596	0.039141	0.026575	0.0294141	0.0594637	0.0537816	0.0535065	0.0386909	0.0262824	0.00620417	0.00589303	0.0366433	0.0694119	0.0356758	0.0293627	0.0512202	0.0633378	0.0852812	0.0329354	0.0979118	0.0337746	0.0381044	0.0430248	0.072616	0.0255624	0.0237365	0.0517268	0.0341769	0.0228131	0.0864293	0.00928129	0.0325427
Monocytes	0.0398162	0.0437271	0.172126	0.0141763	0.0194051	0.0537474	0.0482527	0.0295381	0.038682	0.00291978	0.0617469	0.0862671	0.0370447	0.0101699	0.0306982	0.072159	0.0356343	0	0.0270105	0.0265808	0.0924379	0.0310227	0.0474799	0.0873438	0.045784	0.0309722	0.00359196	0.0151526	0	0.0066749	0.0120668	0.0288317	0.0038411	0.035225	0.0888418	0.0162713	0.0175652	0.0563402	0.0158527	0.0254972	0.0389265	0.0161683	0.00175981	0.0177294	0.0316092	0.0282913	0.00415734	0.0290894	0.11178
Macrophages M0	0.017518	0	0.22534	0	0.04141	0	0.00356764	0.0117312	0	0	0	0.101234	0	0	0	0.0230528	0.0251585	0	0	0	0	0	0.000906604	0	0.121386	0.00106043	0.140605	0	0.067134	0	0.00264578	0	0	0.0293453	0.0300221	0.0193647	0	0.111339	0	0.0240208	0	0	0	0	0	0	0.00649073	0	0
Macrophages M1	0.0616173	0.00919261	0.0842343	0.0328545	0.131717	0.110153	0.0273057	0.0774952	0.056989	0.0777551	0.118368	0.0142198	0.0388591	0.0448938	0.0182243	0.128948	0.104451	0.0290448	0.0239323	0.0297138	0.0474809	0.0393271	0.0880232	0.067921	0.0896044	0.064269	0.0404836	0.0736196	0.0447405	0.0232152	0.0937979	0.0376754	0.0657005	0.0851063	0.0980749	0.0177758	0.0792433	0.0196834	0.00420903	0.0700512	0.0602846	0.0276177	0.0313235	0.101284	0.00523505	0.0965074	0.0754989	0.0785806	0.0549533
Macrophages M2 *	0.240726	0.469858	0.188632	0.193118	0.198259	0.102346	0.269034	0.346806	0.217483	0.304834	0.132919	0.187085	0.0971469	0.249635	0.255935	0.100633	0.120993	0.393472	0.153969	0.254762	0.504052	0.159053	0.110436	0.259803	0.16258	0.254757	0.346247	0.312756	0.471007	0.258047	0.189539	0.378664	0.315106	0.101873	0.321728	0.196806	0.195384	0.288275	0.253683	0.150537	0.0945332	0.273466	0.302334	0.2023	0.470419	0.225773	0.369756	0.236921	0.374408
Dendritic cells resting	0.0282907	0.00418153	0.0135472	0.0442204	0.024395	0.0583138	0	0.0444976	0.00199047	0.0786667	0.0318691	0.0266333	0.0584751	0	0.0598817	0.0157983	0.0319798	0.0462702	0.0716506	0.00622117	0	0.00246774	0.0127022	0	0.0129044	0.0216125	0.0534305	0.0249503	0.022575	0.0139464	0.145151	0.0028775	0.00839479	0.0418855	0	0	0.0159701	0	0.0805624	0.00513925	0.0878309	0	0.00341211	0	0	0.00994325	0	0.0639412	0
Dendritic cells activated	0.00174225	0	0	0	0	0	0.180448	0	0.0182236	0	0	0.0434763	0	0	0.00107136	0	0	0	0	0	0	0	0	0	0	0	0	0	0	0	0	0.00766566	0	0.000459793	0	0	0	0.0417389	0.000544501	0	0	0	0	0.00370954	0.0262192	0	0	0	0
Mast cells resting	0.105075	0.104002	0.00409542	0.0917909	0.0453115	0.00220917	0.0616043	0.15276	0.228657	0.0646056	0.129099	0.136817	0.0865331	0.140754	0.241243	0.0930818	0.114103	0.149193	0.0594636	0.14846	0.0305979	0.318053	0.0399604	0.056335	0.0089922	0.0630332	0.0498878	0.172682	0.0616355	0.368245	0.0304395	0.0727894	0.205363	0.0561758	0.0704685	0.344564	0.208367	0.0659041	0.160278	0.0359132	0.175753	0.184059	0.165581	0.0338742	0.0991187	0.0715368	0.046149	0.0607538	0.0976705
Mast cells activated	0.00395723	0	0	0	0	0.00784165	0	0	0	0	0	0	0	0	0	0	0	0.0132528	0	0	0.00955381	0	0	0.0237305	0	0	0	0	0	0	0	0	0	0	0.0302654	0	0	0	0	0	0	0	0	0.0279023	0	0	0.0159022	0	0
Eosinophils	0.000342589	0	0	0	0	0	0	0	0	0	0	0	0	0	0	0	0	0.00140622	0	0	0	0	0	0	0	0	0	0	0	0	0	0	0	0	0	0	0	0	0	0	0	0	0	0	0	6.45321e-06	0	0	0
Neutrophils	0.0163599	0.0347175	0	0.00869057	0.000172015	0.0131023	0.00439868	0.0054783	0.00246704	0.0259164	0.00504538	0.0275605	0	0.0478284	0.0054258	0	0.00647141	0.0117204	0.00114258	0.00269278	0	0.0047131	0	0.0443337	0.0278889	0.0190723	0	0.00738459	0.0388932	0.0293065	0	0.0208367	0.028889	0	0	0.00599456	0.0107919	0.01646	0.00894906	0.00556317	0	0.0158548	0.0271474	0.0302133	0.0903915	0	0.0214989	0.00164068	0.032201
sum	1
Note: Deconvolution of infitrated immune cells using CIBERSORT
* p < 0.05 incomparison to M1 macrophage by Wilcoxon rank-sumTest
[truncated: 2,865 more columns]

## Sheet: Table S5F
Suplplementary Table S5F. Composition of infiltrated immune cells in the Bertucci-266-MAS5.0-U133P2 dataset
	mean	GSM540108	GSM540109	GSM540110	GSM540111	GSM540112	GSM540113	GSM540114	GSM540115	GSM540116	GSM540117	GSM540118	GSM540119	GSM540120	GSM540121	GSM540122	GSM540123	GSM540124	GSM540125	GSM540126	GSM540127	GSM540128	GSM540129	GSM540130	GSM540131	GSM540132	GSM540133	GSM540134	GSM540135	GSM540136	GSM540137	GSM540138	GSM540139	GSM540140	GSM540141	GSM540142	GSM540143	GSM540144	GSM540145	GSM540146	GSM540147	GSM540148	GSM540149	GSM540150	GSM540151	GSM540152	GSM540153	GSM540154	GSM540155
B cells naive	0.0121622	0	0	0	0	0	0.0102453	0.00459755	0.0512837	0.00139042	0.0220185	0.0276176	0	0	0.0197501	0	0	0.0392216	0	0	0	0	0	0.125603	0	0	0	0	0.00732663	0	0	0	0	0	0	0	0	0	0.0511482	0	0.032963	0	0	0.000481082	0.0174737	0	0	0.0263507	0.0281509
B cells memory	0.0568128	0.0562675	0.197794	0.129163	0.0259167	0.163144	0.00617855	0.0323398	0.0838477	0.00969508	0.035425	0.0678206	0.0765456	0.0521045	0	0.035898	0.0810814	0.00870959	0.0398068	0.0677935	0.0217239	0.0166968	0.181347	0.468669	0.0106328	0.0213053	0.0471633	0.0529645	0	0.179946	0.0171578	0.0362242	0.0998309	0.0274897	0.156972	0.0831666	0.0316892	0.00195086	0.00119256	0.0417618	0.0401768	0.157238	0.043494	0.034721	0.116011	0.10069	0.0902032	0	0.0204063
Plasma cells	0.110939	0.0921654	0.215116	0.108321	0.151623	0.176864	0.330791	0.068053	0.125375	0.21858	0.0519229	0.156622	0.307394	0.162548	0.151477	0.078607	0.0857054	0.236073	0.28108	0.106628	0.0565506	0.0804071	0.0189317	0	0.0655414	0.125706	0.0934736	0.122567	0.177891	0.0995064	0.124192	0.0884267	0.147525	0.0396953	0.113275	0.123617	0.0956381	0.142871	0.104601	0.0287024	0.0568331	0.121572	0.0507449	0.0792132	0.0319862	0.0908984	0.135355	0.1408	0.100378
T cells CD8	0.142568	0.143138	0.121284	0.263208	0.165061	0.108993	0.199416	0.211001	0.122867	0.206676	0.0614911	0.226014	0.144845	0.247551	0.160479	0.287792	0.0519458	0.142735	0.189931	0.141642	0.107007	0.21768	0.102474	0.0165395	0.163034	0.199114	0.169665	0.245559	0.128652	0.166576	0.163472	0.306056	0.0810793	0.169614	0.169176	0.363859	0.159595	0.147782	0.227521	0.0517218	0.190208	0.157943	0.0882447	0.322111	0.185083	0.127465	0.155904	0.171201	0.197413
T cells CD4 naive	0.0065393	0.0705448	0.0527622	0.00978641	0	0	0	0	0.0579831	0	0	0	0	0	0	0	0	0.0114731	0.0219294	0	0	0	0.0706079	0	0	0	0	0	0	0	0.00452953	0	0	0	0	0	0.00520643	0	0	0	0.117091	0	0	0.00060449	0.0122465	0	0.014803	0	0
T cells CD4 memory resting	0.0183671	0	0	0	0	0.00637145	0	0.0181154	0.0326939	0	0.0178883	0	0	0	0.00317395	0	0	0	0	0	0	0.0942778	0	0.0103733	0	0	0	0	0.0485481	0	0	0	0	0.0158656	0	0	0.00270883	0.0290041	0	0	0.0280816	0	0	0	0	0	0.0209466	0	0
T cells CD4 memory activated	0.0100405	0	0	0.0612973	0	0	0	0.00975686	0.0293052	0.0154178	0.00607288	0.05038	0.00155566	0.00608089	0.0156601	0	0	0	0.0961679	0	0	0	0.122415	0.0218638	0	0.0606707	0	0	0	0	0	0	0	0	0	0	0	0	0	0	0	0	0	0.00441326	0	0	0	0	0
T cells follicular helper	0.0734895	0.0566938	0.104187	0.0945853	0.0805358	0.0519632	0.0655754	0.0491371	0.0275668	0.0633013	0.052842	0.0660246	0.0940031	0.00880352	0.0519954	0.0902289	0.0787752	0.0491247	0.0046541	0.11872	0.0876687	0.023296	0.107621	0.0725963	0.0330286	0.0180026	0.0442459	0.0502889	0.0947776	0.139737	0.0468822	0.163021	0.144165	0.0620897	0.102714	0.0206602	0.00497619	0.113169	0.194139	0.0717802	0.123812	0.125677	0.151799	0.0153609	0.164174	0.0745103	0.0318852	0.139119	0.187657
T cells regulatory (Tregs)	0.0210137	0.061554	0.05472	0.00550097	0.0369845	0.0189073	0.0230947	0.0123561	0.00390866	0.0132039	0.0150225	0	0.0126963	0.0234889	0.00482469	0.057095	0.0319667	0.0382908	0.00588545	0	0.0192853	0	0	0	0.0345641	0.00843686	0.0208805	0.0413683	0.0146737	0	0.024027	0.0294084	0.0499763	0.0215482	0.0870185	0.0655933	0.00655446	0.0128591	0	0.0201001	0.00754404	0.089667	0.02941	0.00121544	0	0.064839	0.0238797	0.00472369	0
T cells gamma delta	0.00554698	0	0	0	0	0	0	0	0	0.062873	0	0	0	0.0392937	0.00166669	0.0192763	0	0	0	0	0	0	0	0.0176636	0	0	0	0	0	0	0	0	0	0	0	0	0	0	0	0.00702657	0	0	0	0	0	0	0	0	0
NK cells resting	0.0213539	0	0.0159349	0.0093201	0.00232878	0.00312181	0.0120631	0.0647186	0.0516567	0	0.0726099	0.045268	0.0115762	0	0.016874	0.0136958	0.0121913	0.025422	0.0321548	0	0.0220869	0	0.0558461	0.00797279	0	0.0328884	0.00517849	0.00389199	0.0260743	0	0.0352023	0	0	0.0662907	0.0205509	0.092931	0	0	0.0142539	0	0.0947921	0	0.0145618	0.0141007	0.012078	0	0.00468083	0	0
NK cells activated	0.00994821	0.0226248	0.0478456	0	0.0100438	0	0	0	0	0	0	0	0	0	0	0	0.00490008	0	0	0.0715437	0	0.0633697	0	0	0	0.0368376	0.00530915	0	0.00652977	0.0438691	0	0.00694106	0.0319622	0	0.0254511	0	0.00367761	0.0748337	0	0.0047236	0	0.0427376	0.0274696	0	0	0.0116157	0.0161695	0.0240143	0.0324277
Monocytes	0.00179412	0	0	0	0	0	0	0	0	0	0	0	0	0	0	0	0	0	0	0	0	0.0094465	0	0	0	0	0	0	0.001474	0.0096023	0	0	0	0	0	0	0	0	0	0	0	0	0	0	0	0	0.00495215	0	0
Macrophages M0	0.185594	0.294077	0.022259	0.127198	0.3191	0.0774777	0.168999	0.194687	0.0625639	0.107547	0.372767	0.0608678	0.180139	0.148101	0.262369	0.0299575	0.400419	0.185479	0.12347	0.0315271	0.342386	0.0966071	0.165118	0.178214	0.432638	0.155783	0.247796	0.177752	0.0406763	0	0.404529	0.205466	0.230476	0.399103	0.124612	0.0652567	0.331284	0.138064	0.207346	0.577626	0.0672822	0.0837693	0.399307	0.0493146	0.237987	0.339947	0.190475	0.194031	0.22297
Macrophages M1	0.10027	0.0412664	0.0523544	0.0799611	0.0643747	0.0843123	0.0962521	0.177492	0.0647024	0.168053	0.128714	0.164803	0.0764719	0.110843	0.155943	0.190974	0.0312464	0.157332	0.102436	0.0356377	0.0795308	0.129081	0.0652674	0.0486097	0.0535253	0.128301	0.0817469	0.119945	0.0356677	0.0547357	0.0991623	0.0723961	0.0198218	0.0947843	0.0656115	0.0803238	0.0470858	0.105021	0.0963506	0.0203476	0.155151	0.0223546	0.0134854	0.178559	0.0546314	0.0668881	0.107391	0.109696	0.0111902
Macrophages M2 *	0.117471	0.0796613	0.0764926	0.0587918	0.118501	0.0969436	0.0515329	0.0822836	0.114786	0.0738188	0.102701	0.0491697	0.0564535	0.12645	0.0981408	0.129021	0.184836	0.066811	0.0795282	0.2684	0.109817	0.1003	0.0548563	0.031656	0.180576	0.0824357	0.147464	0.127821	0.130824	0.118309	0.0750328	0.0578666	0.127872	0.0819697	0.0837962	0.0641446	0.163018	0.103503	0.0727359	0.0839248	0.06128	0.158902	0.132487	0.181513	0.0942083	0.0897485	0.0930223	0.0975818	0.148117
Dendritic cells resting	0.0205845	0	0.00779041	0.0108903	0	0.0253018	0	0.0174898	0.0622831	0.0163093	0	0.0471131	0.00111892	0.0304209	0.0276955	0.015244	0.00505003	0	0.00445046	0.022483	0.0254322	0.0519026	0.00112254	0	0	0.0376442	0	0.0148824	0.0305765	0.0339471	0	0.00969903	0	0.00492314	0.0227294	0.00170364	0.0641184	0.00627681	0.00258666	0	0	7.37009e-05	0	0.0157173	0.00971959	0.00634571	0.0181747	0.00158641	0.0242147
Dendritic cells activated	0.00452337	0	0	0	0.00253036	0	0	0.0225227	0.00877772	0	0	0	0.0118635	0.0191469	0	0.00932849	0	0.00650735	0	5.7946e-06	0	0.0143141	0.00935802	0	0	0.021354	0	0	0.0172195	0	0	0	0	0	0	0	0	0	0	0	0	0	0.00720696	0.0156369	0.0129427	0	0	0	0.00859556
Mast cells resting	0.0348332	0	0	0	0.0133913	0.102711	0	0.033489	0.0826825	0.0237131	0	0	0	0.0170972	0	0.0346441	0.0155317	0.0171195	0	0.0738339	0	0.102621	0.0450355	0	0.00369683	0	0.0682068	0.0114005	0.212261	0.00759567	0.00103522	0	0.0358118	0	0	0	0.0666667	0.0848844	0	0	0	0	0.0126787	0.0860717	0	0	0	0	0
Mast cells activated	0.0400849	0.0816602	0.0257467	0.0419768	0	0.0554128	0.0358517	0	0.0159418	0.0161459	0.0563643	0.0251665	0.0219937	0.00663563	0.0233052	0	0.0143283	0.0103277	0.0152784	0.0404789	0.103851	0	0	0	0.0116483	0.0667486	0.063352	0.0264355	0.0268273	0.137373	0.0047775	0.0244952	0.0314803	0.00969069	0.0280938	0.0387444	0.017781	0.0357019	0.0281247	0.0922853	0.0247854	0.0391447	0.0285269	0	0.0493199	0.0270517	0.0810072	0.0908965	0.0184793
Eosinophils	7.99489e-05	0	0	0	0	0	0	0	0	0	0	0	0	0	0	0	0	0	0	0	0	0	0	0.000239131	0	0	0	0	0	0	0	0	0	0	0	0	0	0	0	0	0	0	0	0	0	0	0	0	0
Neutrophils	0.0059836	0.000346743	0.00571245	0	0.00960804	0.0284761	0	0.00196031	0.00177454	0.00327525	0.00416089	0.0131329	0.00334338	0.001436	0.00664608	0.00823718	0.00202235	0.00537459	0.00322772	0.0213061	0.0246619	0	0	0	0.0111146	0.00477243	0.00551831	0.00512303	0	0.00880305	0	0	0	0.00693604	0	0	0	0.00407975	0	0	0	0.000921771	0.000583844	0.000966476	0.00213753	0	0.0111516	0	0
sum	1
Note: Deconvolution of infitrated immune cells using CIBERSORT
* p < 0.05 incomparison to M1 macrophage by Wilcoxon rank-sumTest
[truncated: 218 more columns]
